# Supplementary material for: Protective Effects against the Development of Alzheimer’s Disease in an Animal Model through Active Immunization with Methionine-Sulfoxide Rich Protein Antigen
Source: Antioxidants (Basel). 2022 Apr 13;11(4):775. doi: 10.3390/antiox11040775 (PMC9029927; doi:10.3390/antiox11040775)
Supplement: Supplementary file 1 [file antioxidants-11-00775-s001.zip]

Archive with 3 entries (3 files):
- Supplementary Figure S1.pdf
- Video S1-MWM_control.mkv
- Video S2-MWM_vaccine.mkv
